# Supplementary material for: Designing an Optimum Fiscal Policy for Tobacco to Maximise the Tax Revenue, Social Savings and the Net Monetary Benefits in Sri Lanka
Source: Int J Health Policy Manag. 2019 Dec 1;9(6):250–6. doi: 10.15171/ijhpm.2019.114 (PMC7382908; doi:10.15171/ijhpm.2019.114)
Supplement: Supplementary file 1 — contains the static Excel model used in the base case analysis. [file ijhpm-9-250-s001.xlsx]

## Sheet: Tobacco Advocacy Sri Lanka
											Market Share											1.2
											0.07		0.09		0.8		0.04										PROJECTED SAVINGS AT 30% TAX INCREASE				PROJECTED SAVINGS AT 50% TAX INCREASE				PROJECTED SAVINGS AT 90% TAX INCREASE
	Price Elasticity of Demand of Tobacco				Substituion factor to non regulated product					Tax increase	Brand 1	Tax per 1000 sticks	Brand 2	Tax per 1000 sticks	Brand 3	Tax per 1000 sticks	Brand 4	Tax per 1000 sticks	Tax revenue Mn	Tax benefit	Social cost	Social savings	Net monetary benefit	Total sales Mn Sticks	Tax increase		Year	Tax Benefit	Social Savings	NMB	Year	Tax Benefit	Social Savings	NMB	Year	Tax Benefit	Social Savings	NMB
		0.074			0.01					0	2.66e+08	11675	342000000	19500	3040000000	33000	152000000	37600	115810	0	110333	0	0	3800	0		2019	3543.98	0	3543.98	2019	89.7237	0	89.7237	2019	-24271.9	0	-24271.9
										0.1	243996480	12842.5	3.20112e+08	21450	2788531200	36300	139426560	41360	116990	1180.54	103272	8473.57	9654.12	3492.07	0.1		2020	3650.3	0	3650.3	2020	92.4154	0	92.4154	2020	-25000	0	-25000
										0.2	2.27313e+08	14010	2.98224e+08	23400	2597862400	39600	129893120	45120	118899	3089.47	95107	18271.1	21360.6	3253.29	0.2		2021	3759.81	0	3759.81	2021	95.1878	0	95.1878	2021	-25750	0	-25750
										0.3	2.10629e+08	15177.5	2.76336e+08	25350	2407193600	42900	1.2036e+08	48880	119354	3543.98	86942.4	28068.7	31612.7	3014.52	0.3		2022	3872.61	0	3872.61	2022	98.0435	0	98.0435	2022	-26522.6	0	-26522.6
										0.4	1.93946e+08	16345	2.54448e+08	27300	2216524800	46200	110826240	52640	118354	2544.07	78777.8	37866.3	40410.4	2775.74	0.4		2023	3988.78	0	3988.78	2023	100.985	0	100.985	2023	-27318.2	0	-27318.2
										0.5	177262400	17512.5	2.3256e+08	29250	2.02586e+09	49500	1.01293e+08	56400	115899	89.7237	70613.1	47663.9	47753.6	2536.97	0.5		2024	4108.45	32279	36387.5	2024	104.014	54813.4	54917.4	2024	-28137.8	99882.3	71744.5
	Total sales volume (Sticks)									0.6	1.60579e+08	18680	2.10672e+08	31200	1.83519e+09	52800	9.17594e+07	60160	111991	-3819.04	62448.5	57461.4	53642.4	2298.2	0.6		2025	4231.7	33247.4	37479.1	2025	107.135	56457.8	56565	2025	-28981.9	102879	73896.8
	3800000000									0.7	1.43895e+08	19847.5	1.88784e+08	33150	1.64452e+09	56100	82225920	63920	106628	-9182.23	54283.8	67259	58076.8	2059.42	0.7		2026	4358.65	34244.8	38603.5	2026	110.349	58151.6	58261.9	2026	-29851.4	105965	76113.7
										0.8	1.27212e+08	21015	1.66896e+08	35100	1453849600	59400	72692480	67680	99809.9	-15999.9	46119.2	77056.6	61056.7	1820.65	0.8		2027	4489.41	35272.2	39761.6	2027	113.659	59896.1	60009.8	2027	-30746.9	109144	78397.1
										0.9	110528320	22182.5	1.45008e+08	37050	1.26318e+09	62700	6.3159e+07	71440	91537.9	-24271.9	37954.6	86854.1	62582.2	1581.88	0.9		2028	4624.09	36330.3	40954.4	2028	117.069	61693	61810.1	2028	-31669.3	112418	80749
										1	93844800	23350	1.2312e+08	39000	1072512000	66000	53625600	75200	81811.4	-33998.4	29789.9	96651.7	62653.4	1343.1	1		2029	4762.82	37420.2	42183.1	2029	120.581	63543.8	63664.4	2029	-32619.4	115791	83171.5
										1.1	7.71613e+07	24517.5	1.01232e+08	40950	8.81843e+08	69300	4.40922e+07	78960	70630.5	-45179.2	21625.3	106449	61270	1104.33	1.1		2030	4905.7	38542.8	43448.5	2030	124.199	65450.1	65574.3	2030	-33598	119265	85666.7
										1.2	6.04778e+07	25685	7.9344e+07	42900	6.91174e+08	72600	3.45587e+07	82720	57995.2	-57814.6	13460.6	116247	58432.3	865.555	1.2		2031	5052.87	39699.1	44752	2031	127.925	67413.6	67541.5	2031	-34605.9	122843	88236.7
Brand	Length	Tax per 1000 sticks	2019-10-01							1.3	4.37942e+07	26852.5	5.7456e+07	44850	5.00506e+08	75900	2.50253e+07	86480	43905.4	-71904.3	5295.98	126044	54140.1	626.781	1.3		2032	5204.46	40890.1	46094.6	2032	131.762	69436	69567.8	2032	-35644.1	126528	90883.8
1	Less than 60 mm	11675								1.4	2.71107e+07	28020	3.5568e+07	46800	3.09837e+08	79200	1.54918e+07	90240	28361.3	-87448.5	-2868.66	135842	48393.5	388.007	1.4		2033	5360.59	42116.8	47477.4	2033	135.715	71519.1	71654.8	2033	-36713.4	130324	93610.3
2	60 - 67 mm	19500								1.5	1.04272e+07	29187.5	1.368e+07	48750	1.19168e+08	82500	5.9584e+06	94000	11362.7	-104447	-11033.3	145640	41192.5	149.234	1.5		TOTAL	65914.2	370043	435957		1668.76	628375	630043		-451431	1.14504e+06	693607
3	67 -72 mm	37600	33000							1.6	-6.25632e+06	30355	-8.208e+06	50700	-7.15008e+07	85800	-3.57504e+06	97760	-7090.32	-122900	-19197.9	155437	32537.1	-89.5402	1.6
4	72 - 84 mm	37600
																												Discount Factor
Variable data inputs and the acceptable range for optimum model performance																												0.03
	Base case value	Range used	Maximum acceptable variation
Price eleasticity	0.74	0.53 - 0.74	Not defined							0.3	0	0.9
Substitition factor	0.01	1% - 2%	Less than the price elasticity							0.3	20000	0.9
										0.3	40000	0.9
										0.3	60000	0.9
										0.3	80000	0.9
										0.3	100000	0.9
										0.3	120000	0.9
										0.3	140000	0.9
										0.3	160000	0.9
